# Supplementary material for: Systematic analysis of factors that improve homologous direct repair (HDR) efficiency in CRISPR/Cas9 technique
Source: PLoS One. 2021 Mar 5;16(3):e0247603. doi: 10.1371/journal.pone.0247603 (PMC7935300; doi:10.1371/journal.pone.0247603)
Supplement: S1 Materials — (ZIP) [file pone.0247603.s004.zip]

Archive with 27 entries (24 files):
- untitled folder/
- untitled folder/.DS_Store
- __MACOSX/
- __MACOSX/untitled folder/
- __MACOSX/untitled folder/._.DS_Store
- untitled folder/2A.tif
- __MACOSX/untitled folder/._2A.tif
- untitled folder/3B.tif
- __MACOSX/untitled folder/._3B.tif
- untitled folder/3C.tif
- __MACOSX/untitled folder/._3C.tif
- untitled folder/3D.tif
- __MACOSX/untitled folder/._3D.tif
- untitled folder/3E.tif
- __MACOSX/untitled folder/._3E.tif
- untitled folder/5B.tif
- __MACOSX/untitled folder/._5B.tif
- untitled folder/5C.tif
- __MACOSX/untitled folder/._5C.tif
- untitled folder/5D.tif
- __MACOSX/untitled folder/._5D.tif
- untitled folder/5E.tif
- __MACOSX/untitled folder/._5E.tif
- untitled folder/S3 B.tiff
- __MACOSX/untitled folder/._S3 B.tiff
- untitled folder/S3.tif
- __MACOSX/untitled folder/._S3.tif
