# Supplementary material for: Systematic analysis of factors that improve homologous direct repair (HDR) efficiency in CRISPR/Cas9 technique
Source: PLoS One. 2021 Mar 5;16(3):e0247603. doi: 10.1371/journal.pone.0247603 (PMC7935300; doi:10.1371/journal.pone.0247603)
Supplement: S1 Raw data — (XLSX) [file pone.0247603.s005.xlsx]

## Sheet: Foglio2
Fig 3B	replica 1	replica 2	replica 3	replica 4	replica 5	replica 6	replica 7				Fig 3D	replica 1	replica 2	replica 3	replica 4	replica 5	replica 6	replica 7	replica 8
Sing-1 Unsync									MEDIANA HDR%		Trip-1									MEDIANA HDR%
WT donor E (banda alta)	11452.5	15920.5	12166.7	4333.87	10576.1	11709.6	12090.1	TOT			WT donor E (banda alta)	10544.3	16361.7	9477.4	7143.08	28404.3	19945.1	22362.8	16555.6
DIG donor E (banda bassa)	1495.36	3223.33	1339.53	548.92	1351.82	1339.23	1517.23	HDR			DIG donor E (banda bassa)	1155.6	4305.2	2137.72	745.527	8283.46	2420.79	6318.37	2860.38
	11.5491	16.8374	9.91788	11.2419	11.3333	10.2633	11.1501	HDR%	11.2419			9.87695	20.8314	18.4046	9.45068	22.5782	10.8236	22.0297	14.7321	16.5684
											WT donor A (banda alta)	10284.4	15039.3	8893.33	6921.96	26924.2	18547.8	21541.2	15728.2
											DIG donor A (banda bassa)	637.335	2566.03	1041.06	461.163	4551.02	1312.58	3640.42	1833.58
												5.83548	14.5753	10.4794	6.24618	14.4591	6.60902	14.4567	10.4407	10.46
											WT donor C (banda alta)	9038.69	13864.2	8435.03	6120.55	24611.6	16791.6	19479.7	14218.1
											DIG donor C (banda bassa)	560.335	2144.96	817.234	312.678	4071	1175.75	3046.81	1523.75
Fig 3C											Fig 3E	5.83742	13.3984	8.8328	4.86036	14.1933	6.54382	13.5254	9.67961	9.2562
Sing-1- Sync.	replica 1	replica 2	replica 3	replica 4	replica 5	replica 6	replica 7		MEDIANA HDR%		Trip-1-Noc	replica 1	replica 2	replica 3	replica 4	replica 5	replica 6	replica 7	replica 8	MEDIANA HDR%
WT donor E (banda alta)	9184.52	14815.9	10975.6	13963.9	14065	14268.4	13690.2	TOT			WT donor E (banda alta)	8742.03	10085	7129.96	7994.33	21041.5	14577	18406.6	18241.8
DIG donor E (banda bassa)	1130.36	2730.91	1314.89	2655.79	1734.89	1869.89	1539.48	HDR			DIG donor E (banda bassa)	3239.01	4554.08	1265.48	1338.06	6945.46	2854.28	8684.68	4385.71
	10.9585	15.5636	10.6985	15.9797	10.9804	11.5867	10.1084	HDR%	10.9804			27.0345	31.1091	15.0734	14.3378	24.8168	16.3744	32.0572	19.3822	22.0995
WT donor A (banda alta)	9432.35	14371.8	10928.3	13486.6	13886	13747.6	13065.3	TOT			WT donor A(banda alta)	9013.25	11516.9	5816.96	6425.67	23132.6	12052.1	20948.3	17677
DIG donor A (banda bassa)	484.92	1370.31	596.335	1195.6	798.92	796.506	476.849	HDR			DIG donor A (banda bassa)	913.355	1746.13	463.335	482.92	3809.71	1116.34	3382.59	1443.41
	4.88965	8.70473	5.17444	8.14316	5.44041	5.47649	3.52121	HDR%	5.44041			9.20108	13.1655	7.3776	6.99014	14.1403	8.47733	13.9025	7.54902	8.8392
WT donor C (banda alta)	10845.8	14765.5	12012.9	13877.2	16682.2	16389	16017.4	TOT			WT donor C (banda alta)	8718.2	10227.2	5520.84	6301.79	20539.9	11117.4	18741	16587.8
DIG donor C (banda bassa)	438.506	1120.31	459.92	1190.72	555.678	660.263	393.435	HDR			DIG donor C (banda bassa)	933.77	1602.43	376.042	352.092	3547.05	845.335	3221.93	1408.82
	3.88598	7.05225	3.68737	7.90236	3.22358	3.87268	2.39741	HDR%	3.87268			9.67439	13.5459	6.37696	5.29153	14.7261	7.06642	14.6699	7.82825	8.75132
Fig. 3

## Sheet: Foglio3
Fig.5B													Fig.5B
Sing-Dual	replica 1	replica 2	replica 3	replica 4	replica 5	replica 6	replica 7	replica 8	M. EDITED DNA	M. HDR% REL	M. HDR% TOT		Sing-Dual-Noc	replica 1	replica 2	replica 3	replica 4	replica 5	replica 6	replica 7	replica 8	replica 9	M. EDITED DNA	M. HDR% REL	M. HDR% TOT
WT5 G	5924.26	8130.1	5901.84	8599.74	10047.7	10047.7	10047.7	10047.7					WT5 G	8414.96	7216.62	7836.98	10739.6	10510.6	14933.2	11800.6	15045.4	12792.5
DEL A	833.698	1831.18	848.113	1844.48	2213.13	2181.43	1986.72	2175.13					DEL	4510.43	1336.06	3229.55	6511.2	2725.43	8072.81	3576.79	8248.93	3240.67
DIG A	125.192	367.799	178.971	336.506	553.174	486.352	555.996	507.403					DIG	583.285	133.435	435.041	1012.3	395.92	1764.31	813.338	2038.92	742.064
EDITED DNA%	13.931	21.2892	14.8231	20.2304	21.5882	20.9806	20.1957	21.0722	20.6055			G ssODN	EDITED DNA %	37.707	16.9178	31.8616	41.1951	22.8973	39.7134	27.1151	40.61	23.7418	29.4884			G ssODN
HDR REL %	13.0559	16.7259	17.4252	15.4291	19.9968	18.2306	21.8662	18.915		17.8279		G ssODN	HDR REL %	11.4511	9.08032	11.8715	13.4552	12.6843	17.9352	18.5265	19.8187	18.632		13.4552		G ssODN
HDR TOT %	1.81882	3.56081	2.58295	3.12137	4.31695	3.82488	4.41603	3.98581			3.69285	G ssODN	HDR TOT %	4.31786	1.53619	3.78245	5.54289	2.90436	7.12269	5.02349	8.04838	4.42358			5.02349	G ssODN
WT H	6115.79	8492.81	6154.84	9048.5	11036.9	9429.74	8569.1	10029.9					WT H	8928.79	7264.38	8865.79	10966.3	10570.6	13486.1	12534.5	15212	12811.2
DEL	854.698	1702.23	926.527	1904.65	2248.01	2231.43	1956.18	2180.3					DEL	5113.18	1387.94	3559.55	7040.62	2631.72	8500.4	3320.33	8954.23	3291.45
DIG	118.849	286.042	124.678	238.799	427.993	527.998	354.843	378.783					DIG	594.82	195.263	665.77	1266.2	411.163	1769.31	785.466	2053.8	994.41
EDITED DNA%	13.7326	18.9701	14.5878	19.1517	19.5145	22.6383	21.2408	20.328	19.3331			H ssODN	EDITED DNA %	38.9976	17.8942	32.2762	43.1005	22.3519	43.2302	24.6737	41.9833	25.0678	28.672			H ssODN
HDR REL %	12.2078	14.3864	11.8605	11.1409	15.9937	19.1344	15.3543	14.8015		14.594		H ssODN	HDR REL %	10.4208	12.3334	15.7567	15.2429	13.5123	17.2285	19.1307	18.6573	23.2021		16.4926		H ssODN
HDR TOT %	1.67645	2.72913	1.73019	2.13367	3.1211	4.3317	3.26138	3.00885			2.86899	H ssODN	HDR TOT %	4.06387	2.20697	5.08567	6.56979	3.02026	7.44791	4.72025	7.83295	5.81627			5.81627	H ssODN
WT I	5973.84	8199.69	6211.67	8896.62	10810.6	9827.52	8376.86	9696.64					WT I	8885.55	7861.79	8405.91	10897.7	9145.96	14325.4	10943.3	14699.6	11338.8
DEL	814.87	1845.06	926.941	2025.18	2337.72	2429.01	1943.36	2282.3					DEL	5160.43	1446.36	3269.72	6925.03	3070.26	8485.23	3566.74	8804.35	3531.74
DIG	89.192	236.556	99.192	271.263	407.33	401.459	282.699	390.04					DIG	413.284	114.021	332.698	895.741	207.042	1272.47	271.715	1212.41	160.577
EDITED DNA%	13.1444	20.2466	14.1774	20.5167	20.2502	22.3611	20.9947	21.6052	20.3834			I ssODN	EDITED DNA %	38.5477	16.5607	29.9993	41.7811	26.3803	40.5167	25.9675	40.5269	24.5646	28.1898			I ssODN
HDR REL %	9.8657	11.364	9.66658	11.8123	14.8387	14.1835	12.6996	14.5954		12.2559		I ssODN	HDR REL %	7.41488	7.30728	9.23541	11.4534	6.31746	13.0407	7.07877	12.1039	4.34895		8.27134		I ssODN
HDR TOT %	1.29679	2.30084	1.37047	2.42349	3.00486	3.17159	2.66624	3.15337			2.54487	I ssODN	HDR TOT %	2.85827	1.21014	2.77056	4.78533	1.66657	5.28365	1.83818	4.90531	1.0683			2.77056	I ssODN
WT L	6700.79	8707.64	6924.38	9181.67	10708.5	9775.1	8855.98	9911.64					WT L	8994.08	7721.79	8733.74	11061.3	11277.7	14862.1	13169	14951.5	13986.4
DEL	1016.82	2245.18	1064.82	2455.01	2865.5	2974.08	2396.3	2663.26					DEL	5371.72	1309.06	3465.72	7289.33	3008.26	9025.81	3515.5	9213.64	3461.91
DIG	167.314	393.87	179.556	286.335	612.178	420.174	421.276	525.177					DIG	443.577	95.364	415.112	1075.33	394.749	1496.9	851.95	1358.2	604.822
EDITED DNA%	15.0177	23.2584	15.2334	22.9921	24.5145	25.7739	24.1364	24.339	23.6974			L ssODN	EDITED DNA %	39.2677	15.3889	30.7647	43.0591	23.1801	41.4529	24.9049	41.4203	22.5264	27.8348			L ssODN
HDR REL %	14.1297	14.9247	14.4294	10.445	17.6031	12.379	14.9517	16.4713		14.677		L ssODN	HDR REL %	7.62776	6.79025	10.6965	12.8556	11.6	14.2254	19.5068	12.8473	14.8724		12.8515		L ssODN
HDR TOT %	2.12195	3.47123	2.19808	2.40153	4.31531	3.19054	3.60881	4.00896			3.33089	L ssODN	HDR TOT %	2.99524	1.04495	3.29073	5.53551	2.6889	5.89686	4.85816	5.3214	3.35023			4.85816	L ssODN
WT M	4419.03	6734.48	4081.48	7443.89	8841.52	8005.08	7488.81	8446.76					WT M	9678.38	8051.5	9251.62	12306.6	12381.3	15781.5	13572.1	16039.9	14724.4
DEL	1375.36	2833.06	1371.77	3162.6	3636.26	3650.72	3163.89	3692.5					DEL	4953.43	1459.31	3354.13	6870.2	2970.79	8326.28	3421.33	8789.93	3306.74
DIG	250.143	763.548	299.628	715.477	1108.87	1152.36	1195.03	1292.32					DIG	988.598	401.284	899.548	1812.52	1011.38	3081.23	1509.29	3056.98	1630.3
EDITED DNA%	26.892	34.8135	29.0533	34.2527	34.9249	37.5001	36.7912	37.1127	34.8692			M ssODN	EDITED DNA %	38.0402	18.7709	31.4964	41.3674	24.3357	41.9564	26.6481	42.4822	25.1103	29.0722			M ssODN
HDR REL %	15.3887	21.2297	17.9268	18.4493	23.3686	23.9921	27.4157	25.9251		22.2991		M ssODN	HDR REL %	16.6374	21.5676	21.1475	20.875	25.3976	27.0106	30.6105	25.8041	33.0219		25.6008		M ssODN
HDR TOT %	4.13834	7.39078	5.20832	6.31937	8.16147	8.99708	10.0866	9.62149			7.77613	M ssODN	HDR TOT %	6.32889	4.04843	6.6607	8.63544	6.1807	11.3326	8.15712	10.9621	8.29189			8.29189	M ssODN
WT N	4318.96	7273.08	4092.23	7774.89	9122.45	8339.91	7046.43	8131.52					WT N	9751.03	6977.96	9623.86	13005.1	11184	16799	12773	17001.5	13803
DEL	1463.23	3168.6	1426.41	3413.01	3877.38	4097.08	3438.01	3783.26					DEL	4969.13	1151.53	3514.13	7255.2	2645.72	8633.45	3109.67	9345.23	3049.67
DIG	64.364	249.385	50.95	228.506	454.203	365.872	333.952	362.823					DIG	362.456	119.192	347.163	816.426	303.456	1254.44	372.668	1238.43	492.649
EDITED DNA%	26.1282	31.9705	26.5254	31.8972	32.1954	34.859	34.8662	33.7695	32.0829			N ssODN	EDITED DNA %	35.3492	15.4051	28.6337	38.2964	20.867	37.0515	21.4227	38.3672	20.4224	25.0282			N ssODN
HDR REL %	4.21341	7.29626	3.44873	6.27502	10.4859	8.19798	8.85354	8.75099		7.74712		N ssODN	HDR REL %	6.79827	9.37989	8.99084	10.1148	10.2895	12.6866	10.7017	11.7013	13.9075		10.4956		N ssODN
HDR TOT %	1.10089	2.33265	0.914789	2.00156	3.37596	2.85774	3.0869	2.95516			2.59519	N ssODN	HDR TOT %	2.40314	1.44498	2.57441	3.87359	2.14711	4.70058	2.29259	4.48947	2.84025			2.84025	N ssODN
Fig.5C													Fig.5D
Trip-Dual	replica 1	replica 2	replica 3	replica 4	replica 5	replica 6	replica 7	replica 8					Trip-Dual-Noc
WT G	6326.01	8617.2	6284.31	7506.84	9886.64	9878.23	9637.47	7744.09					WT G	4568.18	4988.06	3285.36	5630.65	6398.28	3531.5	5875.03	3925.2
DEL	4324.67	5885.33	4289.67	5137.2	7850.05	7965.64	7855.07	6440.86					DEL	9004.38	8652.01	6658.18	8746.23	12580	8219.35	11285.2	8704.93
DIG	1302.86	2172.64	1304.86	1761.52	2568.34	2450.36	2533.99	2042.12					DIG	1621.22	1876.1	1061.08	2022.15	2662.61	1290.02	2389.25	1313.41
EDITED DNA%	47.0783	48.3231	47.0966	47.8893	51.3094	51.3249	51.8765	52.2767	49.8163			G ssODN	EDITED DNA %	69.9339	67.8525	70.1457	65.6648	70.4343	72.9198	69.9478	71.8493		70.1457			G ssODN
HDR REL %	23.1516	26.9626	23.3239	25.534	24.652	23.525	24.3909	24.0731		24.232		G ssODN	HDR REL %	15.2577	17.8199	13.7459	18.7786	17.4683	13.5658	17.4724	13.1101			17.4683		G ssODN
HDR TOT %	10.8994	13.0292	10.9848	12.228	12.6488	12.0742	12.6532	12.5846			12.4063	G ssODN	HDR TOT %	10.6703	12.0913	9.64216	12.3309	12.3036	9.89215	12.2216	9.41949				11.0568	G ssODN
WT H	6918.84	9860.03	7015.55	8638.91	10413.9	10403.1	10447.5	8480.69					WT H	4154.6	4659.18	3081.23	5310.65	6036.45	3424.84	5576.62	3611.13
DEL	4243.26	6342.86	4244.84	5245.96	7648.93	7574.23	7669	6331.15					DEL	7490.03	7198.72	5465.31	8605.94	10738.8	6830.57	9610.28	6977.03
DIG	1228.79	2187.81	1227.08	1864.28	2712.21	2541.42	2698.2	2148.97					DIG	1557.81	1739.16	1069.91	1852.79	2377.12	1221.25	2242.62	1280.55
EDITED DNA%	44.1619	46.3858	43.8193	45.1468	49.8731	49.2996	49.807	49.9983	47.8427			H ssODN	EDITED DNA %	68.5316	65.7339	67.9587	66.323	68.4819	70.1582	68.0047	69.5744		68.0047			H ssODN
HDR REL %	22.4558	25.6464	22.4251	26.2196	26.1767	25.1236	26.0263	25.3413		25.4939		H ssODN	HDR REL %	17.2175	19.4583	16.3715	17.7153	18.124	15.1674	18.9205	15.5076			17.7153		H ssODN
HDR TOT %	9.91689	11.8963	9.82651	11.8373	13.0551	12.3859	12.9629	12.6702			12.1411	H ssODN	HDR TOT %	11.7994	12.7907	11.1259	11.7493	12.4116	10.6412	12.8668	10.7893				11.4376	H ssODN
WT I	6816.72	9442.62	6864.43	8162.08	10561.4	10448.3	10154.6	8459.4					WT I	4962.84	5267.48	3571.94	6089.53	6916.45	3810.26	6329.91	4133.26
DEL	4494.67	6462.4	4488.55	5475.91	8311.59	8422	8008.18	6858.28					DEL	9005.38	8571.43	6947.55	8743.23	12567.4	8358.64	10933.3	8759.98
DIG	889.305	1720.69	862.598	1417.03	1972.02	1855.37	2178.72	1536.23					DIG	1265.62	1435.15	815.598	1360.55	2272.76	1039.82	1922.09	1157.8
EDITED DNA%	44.1284	46.427	43.8059	45.785	49.3336	49.5876	50.0794	49.8075	47.8803			I ssODN	EDITED DNA %	67.4223	65.5136	68.4877	62.3948	68.2099	71.1535	67.0065	70.584		68.2099			I ssODN
HDR REL %	16.5176	21.0274	16.1199	20.5577	19.1763	18.0529	21.3875	18.3004		18.7384		I ssODN	HDR REL %	12.3223	14.3421	10.506	13.4657	15.315	11.0637	14.9516	11.674			13.4657		I ssODN
HDR TOT %	7.28897	9.76239	7.06146	9.41236	9.46037	8.95202	10.7107	9.11499			9.26368	I ssODN	HDR TOT %	8.30795	9.39603	7.19534	8.40191	10.4463	7.87223	10.0186	8.23997				8.32094	I ssODN
WT L	6617.84	9115.33	6427.89	7908.79	10023.1	9840.93	9906.88	8038.45					WT L	4618.01	4853.35	3367.77	5839.35	6520.28	3548.84	5801.79	3842.67
DEL	4555.38	7078.79	4480.55	5654.79	8413	8008.64	8309	6989.4					DEL	9500.38	9005.13	7688.26	8828.82	13099	9015.93	11094.5	9459.93
DIG	854.719	1539.69	815.598	1285.62	2095.09	2055.81	2240.45	1561.5					DIG	1019.2	1362.45	738.89	1326.26	2011.37	916.748	1700.37	1026.91
EDITED DNA%	44.9794	48.5992	45.1734	46.7393	51.1812	50.5614	51.5706	51.5445	49.5803			L ssODN	EDITED DNA %	69.4931	68.114	71.4473	63.4913	69.8562	73.6763	68.802	73.1835		69.8562			L ssODN
HDR REL %	15.7986	17.865	15.3998	18.5237	19.9379	20.4264	21.2376	18.2613		18.3925		L ssODN	HDR REL %	9.68864	13.1414	8.76798	13.06	13.3112	9.22961	13.2895	9.79237			13.06		L ssODN
HDR TOT %	7.10612	8.68223	6.95663	8.65783	10.2044	10.3279	10.9523	9.41268			9.04746	L ssODN	HDR TOT %	6.73293	8.95114	6.26448	8.29198	9.29871	6.80003	9.14343	7.1664				7.72919	L ssODN
WT M	7503.84	10580.9	7474.13	9052.08	11355.3	11094.9	11177.3	8855.86					WT M	4616.48	5097.77	3425.94	6106.23	6818.15	3717.72	6194.2	4070.43
DEL	5998.62	8795.5	5801.79	7370.13	10619.1	10498.2	10546.9	8727.05					DEL	9780.72	9069.43	8064.72	9654.65	13406.6	9462.57	11564	10248.2
DIG	3796.07	5900.2	3601	4879.42	6215.13	6169.75	6245.95	5030.24					DIG	6134.39	6927.56	4215	7952.05	8772.88	4897.4	8144.74	5148.38
EDITED DNA%	56.6215	58.1396	55.7139	57.5052	59.7181	60.0368	60.0385	60.8376	58.9288			M ssODN	EDITED DNA %	77.5152	75.8339	78.1866	74.2494	76.4872	79.4348	76.0868	79.0907		76.4872			M ssODN
HDR REL %	38.7564	40.1492	38.2972	39.8334	36.9196	37.0157	37.1941	36.5642		37.7456		M ssODN	HDR REL %	38.5444	43.3054	34.3249	45.1649	39.554	34.1045	41.3255	33.4384			39.554		M ssODN
HDR TOT %	21.9445	23.3426	21.3368	22.9063	22.0476	22.223	22.3308	22.2447			22.2339	M ssODN	HDR TOT %	29.8778	32.8402	26.8375	33.5347	30.2537	27.0909	31.4433	26.4467				28.6723	M ssODN
WT N	6550.01	9616.33	6633.13	8206.96	10047.6	9997.35	10142.9	8011.15					WT N	4435.89	4722.06	3219.06	5470.35	6103.45	3283.26	5559.91	3573.67
DEL	4170.43	6169.91	4370.77	5443.89	8143.35	7947.64	7686.23	6531.28					DEL	9495.2	9662.79	7299.26	9368.48	14510.1	8405.76	12382.6	8683.52
DIG	1040.79	1544.45	950.841	1235.79	2288.56	2424.77	2308.51	1916.45					DIG	1286.86	1683.98	840.719	1791.5	3332.84	1404.19	2750.66	1382.23
EDITED DNA%	44.3084	44.5127	44.5146	44.8703	50.9382	50.9206	49.6322	51.3263	47.2512			N ssODN	EDITED DNA %	70.8509	70.6135	71.6608	67.1062	74.5121	74.924	73.1317	73.799		73.1317			N ssODN
HDR REL %	19.9721	20.0204	17.8675	18.5007	21.9381	23.3771	23.0972	22.686		20.9792		N ssODN	HDR REL %	11.9352	14.8411	10.3283	16.0529	18.6787	14.3139	18.1762	13.732			14.8411		N ssODN
HDR TOT %	8.84933	8.91163	7.95367	8.30133	11.1748	11.9038	11.4637	11.6439			10.0432	N ssODN	HDR TOT %	8.45621	10.4798	7.40132	10.7725	13.9179	10.7246	13.2926	10.1341				10.7485	N ssODN
Fig 5
